# Supplementary material for: Pattern recognition of topologically associating domains using deep learning
Source: BMC Bioinformatics. 2022 Dec 8;22(Suppl 10):634. doi: 10.1186/s12859-022-05075-1 (PMC9732975; doi:10.1186/s12859-022-05075-1)
Supplement: Supplementary file 1 — Additional file 1. Additional results in Tables S1–S6. [file 12859_2022_5075_MOESM1_ESM.xlsx]

## Sheet: SuppTable1.TADcallers
The published date and corresponding journals of 22 TAD callers (adopted from Zufferey, M., Tavernari, D., Oricchio, E. & Ciriello, G. Genome biology 19, 217 (2018).)
Approach	Pub.Date	Journal
Network features
3DNetMod	2018	Nat Methods
MrTADFinder	2017	PLoS Comput Biol
Spectral	2016	Bioinformatics
Linear score
armatus	2014	Algorithms Mol Biol
arrowhead	2014	Cell
CaTCH	2017	Genome Res
chromoR	2014	Mol Biosyst
Directionality Index (DI)	2012	Nature
EAST	2017	WABI
GMAP	2017	Nat Commun
HiCExplorer	2018	Nat Commun
HiTAD	2017	Nucleic Acids Res
Insulation Score	2015	Nature
matryoshka	2015	bioRxiv
TopDom	2016	Nucleic Acids Res
Clustering
CHDF	2015	Quant Biol
ClusterTAD	2017	BMC Bioinformatic
ICFinder	2017	Nucleic Acids Res
Statistical model
HiCseg	2014	Bioinforma Oxf Engl
PSYCHIC	2017	Nat Commun
TADbit	2017	PLoS Comput Biol
TADtree	2016	Bioinformatics

## Sheet: SuppTable2.SE-FCN_Human
SE-FCN_Human in three different TAD versus non-TAD proportions.
1:1							1:1.5						1:2
Fold	TPR	TNR	Prec.	ACC	F1	AUC	TPR	TNR	Prec.	ACC	F1	AUC	TPR	TNR	Prec.	ACC	F1	AUC
1	0.985	0.78	0.825	0.885	0.898	0.883	0.937	0.926	0.898	0.931	0.917	0.932	0.894	0.94	0.877	0.925	0.885	0.917
2	0.98	0.759	0.798	0.868	0.88	0.869	0.874	0.95	0.92	0.92	0.896	0.912	0.844	0.959	0.915	0.92	0.878	0.901
3	0.934	0.929	0.929	0.932	0.932	0.919	0.941	0.886	0.844	0.908	0.89	0.914	0.87	0.939	0.879	0.916	0.874	0.905
4	0.808	0.942	0.9311	0.877	0.865	0.875	0.927	0.935	0.904	0.932	0.915	0.931	0.969	0.876	0.799	0.907	0.876	0.922
5	0.861	0.94	0.936	0.9	0.897	0.9	0.901	0.865	0.818	0.879	0.858	0.883	0.806	0.955	0.897	0.906	0.849	0.88
Ave.	0.9136	0.87	0.88382	0.8924	0.8944	0.8892	0.916	0.9124	0.8768	0.914	0.8952	0.9144	0.8766	0.9338	0.8734	0.9148	0.8724	0.905

## Sheet: SuppTable3.SE-ResNet_Human
SE-ResNet_Human in three different TAD versus non-TAD proportions.
1:1							1:1.5						1:2
Fold	TPR	TNR	Prec.	ACC	F1	AUC	TPR	TNR	Prec.	ACC	F1	AUC	TPR	TNR	Prec.	ACC	F1	AUC
1	0.899	0.9	0.897	0.9	0.898	0.9	0.759	0.957	0.928	0.874	0.835	0.858	0.865	0.934	0.87	0.911	0.867	0.899
2	0.73	0.956	0.944	0.842	0.823	0.843	0.796	0.965	0.938	0.898	0.861	0.88	0.836	0.952	0.892	0.915	0.863	0.894
3	0.932	0.879	0.884	0.905	0.907	0.906	0.937	0.877	0.837	0.901	0.884	0.907	0.911	0.916	0.841	0.914	0.875	0.913
4	0.792	0.946	0.933	0.871	0.857	0.869	0.85	0.934	0.89	0.902	0.87	0.892	0.602	0.984	0.953	0.853	0.738	0.793
5	0.787	0.95	0.945	0.865	0.859	0.868	0.878	0.931	0.894	0.91	0.886	0.904	0.769	0.961	0.911	0.896	0.834	0.865
Ave.	0.828	0.9262	0.9206	0.8766	0.8688	0.8772	0.844	0.9328	0.8974	0.897	0.8672	0.8882	0.7966	0.9494	0.8934	0.8978	0.8354	0.8728

## Sheet: SuppTable4.SE-FCN_Mouse
SE-FCN_Mouse in three different TAD versus non-TAD proportions.
1:1							1:1.5						1:2
Fold	TPR	TNR	Prec.	ACC	F1	AUC	TPR	TNR	Prec.	ACC	F1	AUC	TPR	TNR	Prec.	ACC	F1	AUC
1	0.847	0.911	0.894	0.881	0.87	0.879	0.899	0.871	0.818	0.882	0.856	0.885	0.711	0.95	0.889	0.878	0.79	0.834
2	0.588	0.96	0.936	0.775	0.722	0.774	0.591	0.97	0.924	0.825	0.721	0.78	0.826	0.947	0.881	0.908	0.853	0.886
3	0.958	0.748	0.798	0.855	0.871	0.853	0.677	0.966	0.927	0.854	0.783	0.821	0.906	0.883	0.795	0.891	0.847	0.894
4	0.964	0.71	0.755	0.832	0.847	0.837	0.948	0.806	0.767	0.863	0.848	0.877	0.769	0.951	0.89	0.889	0.825	0.86
5	0.715	0.958	0.946	0.835	0.814	0.836	0.898	0.834	0.783	0.859	0.837	0.866	0.927	0.78	0.661	0.827	0.772	0.854
Ave.	0.8144	0.8574	0.8658	0.8356	0.8248	0.8358	0.8026	0.8894	0.8438	0.8566	0.809	0.8458	0.8278	0.9022	0.8232	0.8786	0.8174	0.8656

## Sheet: SuppTable5.SE-ResNet_Mouse
SE-ResNet_Mouse in three different TAD versus non-TAD proportions.
1:1							1:1.5						1:2
Fold	TPR	TNR	Prec.	ACC	F1	AUC	TPR	TNR	Prec.	ACC	F1	AUC	TPR	TNR	Prec.	ACC	F1	AUC
1	0.893	0.896	0.889	0.894	0.891	0.894	0.885	0.899	0.849	0.893	0.867	0.892	0.783	0.922	0.825	0.878	0.803	0.853
2	0.949	0.748	0.79	0.849	0.862	0.848	0.889	0.859	0.811	0.871	0.848	0.874	0.771	0.93	0.842	0.878	0.805	0.85
3	0.871	0.839	0.848	0.855	0.859	0.855	0.894	0.892	0.847	0.893	0.87	0.893	0.841	0.916	0.828	0.892	0.834	0.878
4	0.698	0.913	0.887	0.87	0.781	0.806	0.909	0.852	0.792	0.874	0.846	0.881	0.789	0.927	0.846	0.881	0.817	0.858
5	0.911	0.838	0.838	0.873	0.873	0.875	0.8337	0.919	0.868	0.886	0.85	0.876	0.778	0.919	0.827	0.873	0.802	0.849
Ave.	0.8644	0.8468	0.8504	0.8682	0.8532	0.8556	0.88214	0.8842	0.8334	0.8834	0.8562	0.8832	0.7924	0.9228	0.8336	0.8804	0.8122	0.8576

## Sheet: SuppTable6.confMatrix
Confusion matrix 1:1
	SE-ResNet_Human.ES		SE-ResNet_Mouse.ES		SE-ResNet.ES		SE-ResNet_Human		SE-ResNet_Mouse
reference	Non-TAD	TAD	Non-TAD	TAD	Non-TAD	TAD	Non-TAD	TAD	Non-TAD	TAD
Non-TAD	1956	393	1160	359	3255	613	3313	519	4929	547
TAD	183	2166	222	1297	357	3511	461	3258	891	4585
